# Supplementary material for: Deubiquitinase PSMD7 facilitates pancreatic cancer progression through activating Nocth1 pathway via modifying SOX2 degradation
Source: Cell Biosci. 2024 Mar 17;14:35. doi: 10.1186/s13578-024-01213-9 (PMC10944620; doi:10.1186/s13578-024-01213-9)
Supplement: Supplementary file 1 — Supplementary Material 1 [file 13578_2024_1213_MOESM1_ESM.xlsx]

## Sheet: Sheet1
Table S1. Primers and shRNA target sequences.
Name	Sequences	Enzyme
Primers for real-time PCR:
PSMD7 sense:	5'-GCTGCCTACAGAAGCGTACAT-3′
PSMD7 antisense:	5'-TCTCGTAACAAGTGTTCAACTCC-3′
NOTCH1 sense:	5'-GGCTCCTCCGCTTATTCACA-3′
NOTCH1 antisense:	5'-GCCAAAAGTTTGAGCCGGG-3′
Hes1 sense:	5'-CCTGTCATCCCCGTCTACAC-3′
Hes1 antisense:	5'-CACATGGAGTCCGCCGTAA-3′
SOX2 sense:	5'-GCCGAGTGGAAACTTTTGTCG-3′
SOX2 antisense:	5'-GGCAGCGTGTACTTATCCTTCT-3′
Tubulin sense:	5'-TCGATATTGAGCGTCCAACCT-3′
Tubulin antisense:	5'- CAAAGGCACGTTTGGCATACA-3′
Primers for plasmids construct:
Flag-PSMD7 sence:	5'-CGATGACAAGCTTGGTACCATGTACAACATGATGGAGACGGAG-3'	NheI
Flag-PSMD7 antisence:	5'-CTAGTGGATCAGTGGATCCTCACATGTGTGAGAGGGGCAGTG-3'	BamHI
HA-SOX2 sence:	5'-CACACTGGACTAGTGGATCCCGCCACCATGTACAACATGATG-3'	BamHI
HA-SOX2 anti-sence:	5'-AGTCACTTAAGCTTGGTACCATGTGTGAGAGGGGCAGTGTGC-3'	KpnI
HA-SOX2 (1-40aa) sence:	5'-CACACTGGACTAGTGGATCCCGCCACCATGTACAACATGATGGAGAC-3'	BamHI
HA-SOX2 (1-40aa) anti-sence:	5'-AGTCACTTAAGCTTGGTACGCGGTCCGGGCTGTTTTTCTGGTTG3'	KpnI
HA-SOX2 (1-109aa) sence:	5'-CACACTGGACTAGTGGATCCCGCCACCATGTACAACATGATG-3'	BamHI
HA-SOX2 (1-109aa) anti-sence:	5'-AGTCACTTAAGCTTGGTACTTTATAATCCGGGTGCTCCTTCATGTGCAG-3'	KpnI
HA-SOX2 (41-317aa) sence:	5'-CACACTGGACTAGTGGATCCCGCCACCATGGTCAAGCGGCCCATGAATGCCTTCATGGTGTG-3'	BamHI
HA-SOX2 (41-317aa) anti-sence:	5'-AGTCACTTAAGCTTGGTACCATGTGTGAGAGGGGCAGTGTGC-3'	KpnI
HA-Ubiquitin sence:	5'-TACCGGACTCAGATCTCGAGCGCCACCATGTACCCATACGATGTTCC-3'	XhoI
HA-Ubiquitin antisence:	5'-GATCCCGGGCCCGCGGTACCGTACCACCTCTCAGACGCAGGACCAG-3'	KpnI
HA-NOTCH1 sence:	5'-GCTAGCCCGGGCTCGAGACCGAATGGGCCACTCTCTTC-3'	XhoI
HA-NOTCH1 anti-sence:	5'-ACCGGAATGCCAAGCTTCACTAGTGAGGCTCAGAGTCGAG-3'	HindIII
shNC	5'-GGGCGAGGAGCTGTTCACCG-3'	AgeI
shNOTCH1	5'-CAAAGACATGACCAGTGGCTA-3'	EcoRI
shSOX2	5'-CAGCTCGCAGACCTACATGAA-3'	AgeI
shPSMD7 #1	5'-GCCATCAACGAACTCATGAAA-3'	EcoRI, AgeI
shPSMD7 #2	5'-CCTGCACAACCTCATCAACAA-3'	EcoRI, AgeI
shPSMD7 #3 / shPSMD7	5'-GATGACAAAGACGATTCTGTA-3'	EcoRI, AgeI
