# Supplementary material for: Deubiquitinase PSMD7 facilitates pancreatic cancer progression through activating Nocth1 pathway via modifying SOX2 degradation
Source: Cell Biosci. 2024 Mar 17;14:35. doi: 10.1186/s13578-024-01213-9 (PMC10944620; doi:10.1186/s13578-024-01213-9)
Supplement: Supplementary file 2 — Supplementary Material 2 [file 13578_2024_1213_MOESM2_ESM.xlsx]

## Sheet: 104 case
ID	Age(0:<60;1>=60)	Gender (0:female;1:male)	Tumor size (cm) (0:<=4; 1:>4)	TNM(0:stage1-2;1:stage3-4)	Lymph node metastasis（0：negative；1：positive）	Perineural invasion	PMSD7(0:Low；1:High)
1	0	1	0	1	1	1	0
2	1	1	0	1	0	1	0
3	0	1	0	1	0	1	1
4	1	1	0	1	1	1	0
5	0	1	0	1	0	0	1
6	1	0	0	1	1	1	1
7	1	0	0	1	1	1	1
8	1	0	0	1	0	1	1
9	0	1	0	1	1	1	0
10	1	1	0	1	1	1	1
11	1	0	0	1	1	0	1
12	1	1	0	1	1	1	1
13	0	0	0	1	1	1	0
14	1	1	1	1	0	1	0
15	1	1	1	1	1	1	1
16	1	1	1	1	1	1	1
17	1	1	1	1	1	1	1
18	0	0	1	1	1	0	1
19	1	1	1	1	1	1	1
20	1	0	1	1	1	1	1
21	0	0	1	1	1	1	1
22	0	0	1	1	1	1	1
23	0	1	1	1	1	1	1
24	0	0	1	1	0	0	1
25	0	0	1	1	1	1	1
26	1	1	1	1	1	1	1
27	1	0	0	0	0	0	0
28	0	1	0	0	0	1	0
29	1	1	0	0	0	0	0
30	1	0	0	0	0	1	0
31	1	1	0	0	0	0	0
32	0	1	0	0	0	0	0
33	0	0	0	0	0	0	0
34	0	1	0	0	1	0	0
35	1	0	0	0	0	1	0
36	1	1	0	0	1	1	0
37	1	1	0	0	0	1	0
38	0	1	0	0	0	0	0
39	1	1	0	0	0	1	1
40	1	0	0	0	1	1	1
41	1	0	0	0	1	1	1
42	0	0	0	0	0	0	1
43	0	0	0	0	0	1	1
44	1	1	0	0	1	0	0
45	1	0	0	0	0	1	0
46	1	0	0	0	0	0	0
47	1	1	0	0	0	1	0
48	1	0	0	0	0	1	0
49	1	0	0	0	1	1	0
50	1	1	0	0	1	1	0
51	1	0	0	0	0	1	1
52	1	0	0	0	0	0	1
53	1	0	0	0	0	1	1
54	1	0	0	0	0	1	1
55	1	1	0	0	1	1	1
56	1	0	0	0	0	1	1
57	1	0	0	0	0	0	1
58	1	0	0	0	1	0	1
59	1	1	0	0	0	1	1
60	0	1	0	0	1	1	1
61	1	1	0	0	1	0	1
62	1	1	0	0	0	1	1
63	0	0	0	0	0	1	1
64	0	0	0	0	1	1	1
65	1	0	0	0	1	1	1
66	0	0	0	0	1	0	1
67	1	0	0	0	1	1	0
68	0	1	0	0	0	1	0
69	0	1	0	0	0	0	0
70	1	0	0	0	1	0	0
71	0	1	0	0	1	0	0
72	1	1	1	0	0	1	0
73	0	0	1	0	0	1	0
74	1	1	1	0	0	1	0
75	0	1	1	0	1	1	0
76	1	0	1	0	0	1	0
77	1	0	1	0	1	1	0
78	1	0	1	0	0	1	1
79	0	0	1	0	0	1	1
80	0	0	1	0	1	0	0
81	0	1	1	0	1	1	0
82	1	1	1	0	1	0	0
83	0	1	1	0	1	0	0
84	1	0	1	0	0	0	0
85	1	0	1	0	1	1	0
86	1	1	1	0	0	1	1
87	0	0	1	0	1	1	1
88	0	1	1	0	1	1	1
89	0	1	1	0	1	1	1
90	1	0	1	0	1	1	1
91	1	1	1	0	1	0	1
92	1	1	1	0	1	1	1
93	0	1	1	0	1	1	1
94	1	1	1	0	0	1	1
95	1	0	1	0	0	1	1
96	0	1	1	0	1	0	1
97	1	1	1	0	1	1	1
98	1	1	1	0	1	1	1
99	0	1	1	0	0	1	1
100	1	1	1	0	0	1	1
101	1	0	1	0	0	1	1
102	0	1	1	0	1	0	1
103	0	1	1	0	1	1	1
104	1	1	1	0	0	1	1
